# Supplementary material for: Empirical Structure–Property Relationships of PLLA-b-PEG-b-PLLA Triblock Copolymers with Tunable Thermal, Tensile, and Swelling Behavior
Source: Polymers (Basel). 2026 May 2;18(9):1127. doi: 10.3390/polym18091127 (PMC13165789; doi:10.3390/polym18091127)
Supplement: Supplementary file 1 [file polymers-18-01127-s001.zip]

Archive with 1 entries (1 files):
- polymers-4275792-supplementary.pdf
